# Supplementary material for: Membrane Stress Enhances Specific PQS–Lipid Interactions That Drive Bacterial Outer Membrane Vesicle Biogenesis
Source: Membranes (Basel). 2025 Aug 13;15(8):247. doi: 10.3390/membranes15080247 (PMC12388362; doi:10.3390/membranes15080247)
Supplement: Supplementary file 1 [file membranes-15-00247-s001.zip]

Archive with 1 entries (1 files):
- membranes-3685394-supplementary.pdf
